# Supplementary material for: Importance of Spray–Wall Interaction and Post-Deposition Liquid Motion in the Transport and Delivery of Pharmaceutical Nasal Sprays
Source: Pharmaceutics. 2022 Apr 28;14(5):956. doi: 10.3390/pharmaceutics14050956 (PMC9145669; doi:10.3390/pharmaceutics14050956)
Supplement: Supplementary file 1 [file pharmaceutics-14-00956-s001.zip]

Archive with 2 entries (2 files):
- Supplementary_Files/S1-Flonase_liquid_evolution_regionalmass2.avi
- Supplementary_Files/S2-FlonaseSensimist_liquid_evolution_regionalmass2.avi
